# Supplementary material for: Salvianolic acid A (Sal A) suppresses malignant progression of glioma and enhances temozolomide (TMZ) sensitivity via repressing transgelin-2 (TAGLN2) mediated phosphatidylinositol-3-kinase (PI3K) / protein kinase B (Akt) pathway
Source: Bioengineered. 2022 May 3;13(5):11646–55. doi: 10.1080/21655979.2022.2070963 (PMC9276020; doi:10.1080/21655979.2022.2070963)
Supplement: Supplemental Material [file KBIE_A_2070963_SM4427.zip]

Archive with 16 entries (15 files):
- supplementary/
- supplementary/Fig3c_Bax.tif
- supplementary/Fig3c_Bcl_2.tif
- supplementary/Fig3c_GAPDH.tif
- supplementary/Fig4_Akt.tif
- supplementary/Fig4_GAPDH.tif
- supplementary/Fig4_PI3K.tif
- supplementary/Fig4_p_Akt.tif
- supplementary/Fig4_p_PI3K.tif
- supplementary/Fig4_TAGLN2.tif
- supplementary/Fig5c_Akt.tif
- supplementary/Fig5c_GAPDH.tif
- supplementary/Fig5c_PI3K.tif
- supplementary/Fig5c_p_Akt.tif
- supplementary/Fig5c_p_PI3K.tif
- supplementary/Fig5c_TAGLN2.tif
